# Supplementary material for: A Comparison of Sanger Sequencing and Amplicon-Based Next Generation Sequencing Approaches for the Detection of HIV-1 Drug Resistance Mutations
Source: Viruses. 2024 Sep 14;16(9):1465. doi: 10.3390/v16091465 (PMC11437444; doi:10.3390/v16091465)
Supplement: Supplementary file 1 [file viruses-16-01465-s001.zip]

Archive with 1 entries (1 files):
- viruses-3195776-supplementary.pdf
